# Supplementary material for: Essential Oils and Sustainability: In Vitro Bioactivity Screening of Myristica fragrans Houtt. Post-Distillation By-Products
Source: Plants (Basel). 2023 Apr 23;12(9):1741. doi: 10.3390/plants12091741 (PMC10181112; doi:10.3390/plants12091741)
Supplement: Supplementary file 1 [file plants-12-01741-s001.zip]

Archive with 1 entries (1 files):
- plants-2354697-supplementary.pdf
